# Supplementary material for: Two new cave-dwelling species of the millipede genus Paracortina Wang & Zhang, 1993 from southern China (Diplopoda, Callipodida, Paracortinidae)
Source: Zookeys. 2015 Aug 13;(517):123–40. doi: 10.3897/zookeys.517.9949 (PMC4547130; doi:10.3897/zookeys.517.9949)
Supplement: XML Treatment for Paracortina zhangi [file zookeys.517.9949-treatment1.xml]

<!DOCTYPE tp:taxon-treatment
  PUBLIC "-//TaxonX//DTD Taxonomic Treatment Publishing DTD v0 20100105//EN" "tax-treatment-NSO.dtd">
<tp:taxon-treatment xmlns:tp="http://www.plazi.org/taxpub"><tp:treatment-meta><kwd-group><label>Taxon classification</label><kwd><named-content content-type="kingdom">Animalia</named-content></kwd><kwd><named-content content-type="order">Callipodida</named-content></kwd><kwd><named-content content-type="family">Paracortinidae</named-content></kwd></kwd-group><mixed-citation publication-type="journal"><person-group><name><surname>Liu</surname><given-names>Weixin</given-names></name><name><surname>Tian</surname><given-names>Mingyi</given-names></name></person-group><article-title>Two new cave-dwelling species of the millipede genus <italic><tp:taxon-name><tp:taxon-name-part taxon-name-part-type="genus">Paracortina</tp:taxon-name-part></tp:taxon-name></italic> Wang &amp; Zhang, 1993 from southern China (<tp:taxon-name><tp:taxon-name-part taxon-name-part-type="class">Diplopoda</tp:taxon-name-part></tp:taxon-name>, <tp:taxon-name><tp:taxon-name-part taxon-name-part-type="order">Callipodida</tp:taxon-name-part></tp:taxon-name>, <tp:taxon-name><tp:taxon-name-part taxon-name-part-type="family">Paracortinidae</tp:taxon-name-part></tp:taxon-name>)</article-title><source>Zookeys</source><day>13</day><month>8</month><year>2015</year><volume>2015</volume><issue>517</issue><fpage>123</fpage><lpage>140</lpage><pub-id pub-id-type="doi">10.3897/zookeys.517.9949</pub-id></mixed-citation></tp:treatment-meta><tp:nomenclature><tp:taxon-name>
                        <tp:taxon-name-part taxon-name-part-type="genus">Paracortina</tp:taxon-name-part>
                        <tp:taxon-name-part taxon-name-part-type="species">zhangi</tp:taxon-name-part>
                        <object-id xmlns:xlink="http://www.w3.org/1999/xlink" content-type="zoobank" xlink:type="simple">http://zoobank.org/A1DB7B9A-F062-46C0-BAB4-5EA2CDC815FA</object-id>
                    </tp:taxon-name><tp:taxon-authority>Liu &amp; Tian</tp:taxon-authority><tp:taxon-status xmlns:xlink="http://www.w3.org/1999/xlink" xlink:type="simple">sp. n.</tp:taxon-status><xref ref-type="fig" rid="F1">Figs 1–6</xref><xref ref-type="fig" rid="F2">, 7</xref><xref ref-type="fig" rid="F3">, 8–10</xref><xref ref-type="fig" rid="F4">, 11–14</xref><xref ref-type="fig" rid="F5">, 15–18</xref><xref ref-type="fig" rid="F6">, 19–22</xref></tp:nomenclature><tp:treatment-sec sec-type="material"><title>Material examined.</title><p>Holotype: adult male (SCAU), China, Guizhou, Qianxinan Zizhizhou, Ceheng County, Rongdu Village, Cave Qiaoxia Dong, <named-content xmlns:xlink="http://www.w3.org/1999/xlink" content-type="dwc:verbatimCoordinates" xlink:type="simple">24°03.008N, 105°43.147E</named-content>, 964 m, 26.XII.2012, leg. Mingyi Tian, Weixin Liu, Feifei Sun &amp; Haomin Yin. Paratypes. 1 male, 3 females, 10 juveniles (SCAU), same locality, together with holotype.</p></tp:treatment-sec><tp:treatment-sec sec-type="Description"><title>Description.</title><p>Length of adults of both sexes 46–55 mm, width of midbody segments 2.6–3.0 mm, body with 55–58 pleurotergites + telson. Holotype 46 mm long, 2.6 mm wide on midbody segment, maximum width on 6<sup>th</sup> pleurotergite 3.5 mm, body with 57 pleurotergites + telson. Body coloration light yellow-brownish, anterior part of body slightly lighter. Metazonae slightly darker than prozonae, posterior margin of pleurotergites brownish to dark brown, more infuscate on anterior pleurotergites (Figs <xref ref-type="fig" rid="F1">1</xref>–<xref ref-type="fig" rid="F2">7</xref>). Head yellowish, epicranial suture distinct, with a large, median, beak-shaped process located between antennae in males, below it densely and finely setose and granulate (Figs <xref ref-type="fig" rid="F1">1–2</xref>). Edges of genae, posterior margin of the head, and bases of antennae marbled light brown-yellowish. Labrum dark brown. Ocellaria composed of ca. 16–23, dark grey ocelli arranged in four irregular longitudinal rows (Fig. <xref ref-type="fig" rid="F1">2</xref>). Tömösváry’s organs about 2–3 times larger than an ocellus, placed between ocellaria and base of antenna. Antennae light yellow, rather long and slender, extending behind posterior edge of pleurotergite 6 in males or pleurotergite 3(4) in females when stretched backwards; antennomere length ratios: 2=3&gt;4=5&gt;6&gt;1&gt;7, antennomeres 5 and 6 with a small distodorsal field of fine setae (Fig. <xref ref-type="fig" rid="F5">16</xref>). Legs light yellow to yellow-brownish, tarsi much darker (Figs <xref ref-type="fig" rid="F1">1</xref>–<xref ref-type="fig" rid="F2">7</xref>).</p><fig id="F1" position="float" orientation="portrait"><label>Figures 1–6.</label><caption><p><italic><tp:taxon-name><tp:taxon-name-part taxon-name-part-type="genus">Paracortina</tp:taxon-name-part> <tp:taxon-name-part taxon-name-part-type="species">zhangi</tp:taxon-name-part></tp:taxon-name></italic> sp. n. holotype <bold>1</bold> anterior body, subventral view <bold>2</bold> anterior body, sublateral view <bold>3</bold> midbody, ventral view <bold>4</bold> midbody, dorsal view <bold>5</bold> posterior body, ventral view <bold>6</bold> posterior body, dorsal view.</p></caption><graphic xmlns:xlink="http://www.w3.org/1999/xlink" xlink:href="zookeys-517-123-g001.jpg" position="float" orientation="portrait" xlink:type="simple" id="oo_49821.jpg"/></fig><fig id="F2" position="float" orientation="portrait"><label>Figure 7.</label><caption><p><italic><tp:taxon-name><tp:taxon-name-part taxon-name-part-type="genus">Paracortina</tp:taxon-name-part> <tp:taxon-name-part taxon-name-part-type="species">zhangi</tp:taxon-name-part></tp:taxon-name></italic> sp. n. female paratype.</p></caption><graphic xmlns:xlink="http://www.w3.org/1999/xlink" xlink:href="zookeys-517-123-g002.jpg" position="float" orientation="portrait" xlink:type="simple" id="oo_49822.jpg"/></fig><p>Collum much narrower than head, pleurotergite 6 in males strongly enlarged (Fig. <xref ref-type="fig" rid="F1">2</xref>). Prozonae delicately alveolate-areolate; fine longitudinal striations in front of stricture between prozonae and metazonae. Crests on collum normal, extended forwards from about midlength (Figs <xref ref-type="fig" rid="F1">1–2</xref>). All crests on the metazonae well-developed, forming 5+5 primary crests, 5+5 secondary crests, and 12–18 lower crests down to ventral pleurotergal edge (Figs <xref ref-type="fig" rid="F1">4</xref>, <xref ref-type="fig" rid="F1">6</xref>). 3<sup>rd</sup> primary crest strongly enlarged. Ozopores starting with pleurotergite 6, present until penultimate pleurotergite, placed on tip of 3<sup>rd</sup> primary crest (Figs <xref ref-type="fig" rid="F1">2</xref>, <xref ref-type="fig" rid="F1">4</xref>, <xref ref-type="fig" rid="F2">7</xref>). 2+2 primary and 3+3 secondary crests between poriferous crests. Pleurotergal setae 5+5, located at edges of primary crests; setal pattern as in Table <xref ref-type="table" rid="T1">1</xref>. Axial line rather distinct (Figs <xref ref-type="fig" rid="F1">4</xref>, <xref ref-type="fig" rid="F1">6</xref>).</p><table-wrap id="T1" position="float" orientation="portrait"><label>Table 1.</label><caption><p>Chaetotaxy of <italic><tp:taxon-name><tp:taxon-name-part taxon-name-part-type="genus">Paracortina</tp:taxon-name-part> <tp:taxon-name-part taxon-name-part-type="species">zhangi</tp:taxon-name-part></tp:taxon-name></italic> sp. n. and <italic><tp:taxon-name><tp:taxon-name-part taxon-name-part-type="genus">Paracortina</tp:taxon-name-part> <tp:taxon-name-part taxon-name-part-type="species">yinae</tp:taxon-name-part></tp:taxon-name></italic> sp. n.</p></caption><table id="TID0EHXAE" rules="all"><tbody><tr><td rowspan="1" colspan="1"/><td rowspan="1" colspan="1"><bold>Anterior setae</bold></td><td rowspan="1" colspan="1"><bold>Posterior setae</bold></td></tr><tr><td rowspan="1" colspan="1">Collum</td><td rowspan="1" colspan="1">5+5</td><td rowspan="1" colspan="1">-</td></tr><tr><td rowspan="1" colspan="1">Pleurotergites 2 to 4</td><td rowspan="1" colspan="1">5+5</td><td rowspan="1" colspan="1">-</td></tr><tr><td rowspan="1" colspan="1">Pleurotergite 5</td><td rowspan="1" colspan="1">d, a + a, d</td><td rowspan="1" colspan="1">e, c, b + b, c, e</td></tr><tr><td rowspan="1" colspan="1">Pleurotergite 6 to penultimate</td><td rowspan="1" colspan="1">-</td><td rowspan="1" colspan="1">5+5</td></tr></tbody></table></table-wrap><p>Male leg-pairs 1 and 2 much shorter, leg-pair 3 slightly shorter than following legs (Figs <xref ref-type="fig" rid="F1">1–2</xref>). Midbody legs about 4 (male) or 3 times (female) as long as pleurotergite height. Prefemora to a lesser extent, postfemora and tibiae more strongly, but still finely micropapillate ventrally (Fig. <xref ref-type="fig" rid="F5">15</xref>). Tarsi 1–3 only 1-segmented, from leg 4 to ultimate pair 2-segmented in both sexes; male tarsal pads visible from leg-pairs 3 to 23. All legs ending with a rather slender, long and curved claw (Figs <xref ref-type="fig" rid="F1">1</xref>, <xref ref-type="fig" rid="F1">2</xref>, <xref ref-type="fig" rid="F5">15</xref>). Coxal sacs present from leg 3 to 23. Male coxa 2 with a small anterior process and a posterior gonopore, the latter placed on a small cone. Coxa 7 with a long, subfalcate and apically pointed posterior (<bold>f</bold>), and a rather strong, pear-shaped anterior process (<bold>t</bold>) (Fig. <xref ref-type="fig" rid="F3">8</xref>); <bold>f</bold> in situ protruding between the gonopods. Coxae of remaining legs normal. Epiproct simple, with about 10 tuberculations in irregular rows (Fig. <xref ref-type="fig" rid="F1">6</xref>). Hypoproct tripartite, medial sclerite largest, subrectangular, bearing two paramedian macrosetae; each lateral sclerite with a single macroseta. Anal valves smooth, each divided into a small <!--PageBreak-->triangle and a large sclerite, both with a pair of macrosetae. Spinnerets comparatively thin and long, ending with a long macroseta (Fig. <xref ref-type="fig" rid="F1">5</xref>).</p><fig id="F3" position="float" orientation="portrait"><label>Figures 8–10.</label><caption><p><italic><tp:taxon-name><tp:taxon-name-part taxon-name-part-type="genus">Paracortina</tp:taxon-name-part> <tp:taxon-name-part taxon-name-part-type="species">zhangi</tp:taxon-name-part></tp:taxon-name></italic> sp. n. male paratype <bold>8</bold> leg-pair 7, anterior view <bold>9</bold> gonopods, dorsal view <bold>10</bold> gonopods, subventral view.</p></caption><graphic xmlns:xlink="http://www.w3.org/1999/xlink" xlink:href="zookeys-517-123-g003.jpg" position="float" orientation="portrait" xlink:type="simple" id="oo_49823.jpg"/></fig><p>Gonopods (Figs <xref ref-type="fig" rid="F3">9–10</xref>, <xref ref-type="fig" rid="F5">17–18</xref>) yellow-brown to brown basally, seminal groove and telopodite black brown. Coxa with a large, curved, arch-shaped, anterior process (<bold>a</bold>) and a rather slender process (<bold>b</bold>), the latter a little more than half the length of telopodite. Prefemur with a large, clavate process (<bold>c</bold>) densely covered with long macrosetae. Femoroidal stem long, slender, rather clearly curved, directed cephalad. Telopodite’s terminal part twisted, with a large median (<bold>l</bold>), and a small lateral lobe (<bold>h</bold>). Solenomere (<bold>s</bold>) bifid, parasolenomere (<bold>ps</bold>) much shorter; seminal groove ending on the longer branch.</p><p><bold>Female.</bold> Pleurotergites 2 and 3 greatly enlarged. Leg-pairs 1 and 3 with tarsal pads (Figs <xref ref-type="fig" rid="F4">11–12</xref>). Coxa 3 with a rather small process (<bold>m</bold>). Prefemora 3 and 4 relatively <!--PageBreak-->stout and clearly enlarged (Fig. <xref ref-type="fig" rid="F4">12</xref>). Leg-pair 2 (Fig. <xref ref-type="fig" rid="F4">13</xref>) rather strongly reduced down to a pairs of stout, apically shallowly biramous remnants in adult female (Fig. <xref ref-type="fig" rid="F2">7</xref>), normal in younger ones. Cyphopods small, densely setose, hidden in membranous sacs, divided laterally in the middle (Fig. <xref ref-type="fig" rid="F4">14</xref>). Coxae 7 normal, without processes.</p><fig id="F4" position="float" orientation="portrait"><label>Figures 11–14.</label><caption><p><italic><tp:taxon-name><tp:taxon-name-part taxon-name-part-type="genus">Paracortina</tp:taxon-name-part> <tp:taxon-name-part taxon-name-part-type="species">zhangi</tp:taxon-name-part></tp:taxon-name></italic> sp. n. female paratype <bold>11</bold> leg-pair 1, anterior view <bold>12</bold> leg-pair 3, posterior view <bold>13</bold> leg-pair 2, anterior view <bold>14</bold> cyphopod, lateral view.</p></caption><graphic xmlns:xlink="http://www.w3.org/1999/xlink" xlink:href="zookeys-517-123-g004.jpg" position="float" orientation="portrait" xlink:type="simple" id="oo_49824.jpg"/></fig><fig id="F5" position="float" orientation="portrait"><label>Figures 15–18.</label><caption><p><italic><tp:taxon-name><tp:taxon-name-part taxon-name-part-type="genus">Paracortina</tp:taxon-name-part> <tp:taxon-name-part taxon-name-part-type="species">zhangi</tp:taxon-name-part></tp:taxon-name></italic> sp. n. male paratype <bold>15</bold> midbody leg, anterior view <bold>16</bold> antenna, lateral view <bold>17</bold> right gonopod, mesal view <bold>18</bold> right gonopod, lateral view.</p></caption><graphic xmlns:xlink="http://www.w3.org/1999/xlink" xlink:href="zookeys-517-123-g005.jpg" position="float" orientation="portrait" xlink:type="simple" id="oo_49825.jpg"/></fig></tp:treatment-sec><tp:treatment-sec sec-type="Etymology"><title>Etymology.</title><p>The species is dedicated to the memory of Mr. Chongzhou Zhang for his contribution to the systematics of <tp:taxon-name><tp:taxon-name-part taxon-name-part-type="class">Diplopoda</tp:taxon-name-part></tp:taxon-name> in China.</p></tp:treatment-sec><tp:treatment-sec sec-type="Remarks"><title>Remarks.</title><p>This species is distinguished from its congeners by the presence of 5+5 primary crests, 5+5 secondary crests on the metazonae, two processes on coxa 7 in <!--PageBreak-->males, and in certain specific characters of the male gonopods, as well as in the small process on coxa 3, and reduced leg-pair 2 in females.</p></tp:treatment-sec><tp:treatment-sec sec-type="Distribution"><title>Distribution.</title><p>China: Guizhou (Fig. <xref ref-type="fig" rid="F13">46</xref>).</p><p>The entrance of cave Qiaoxia Dong (Figs <xref ref-type="fig" rid="F6">19–22</xref>) is located under a bridge in the village of Rongdu. The cave is about 200 meters long, 10 meters wide and 5 meters high. It is rather polluted from sewage water and rubbish. Other animals living in this cave are the ubiquitous diplopod, <italic><tp:taxon-name><tp:taxon-name-part taxon-name-part-type="genus">Oxidus</tp:taxon-name-part> <tp:taxon-name-part taxon-name-part-type="species">gracilis</tp:taxon-name-part></tp:taxon-name></italic> C. L. Koch, 1847 (<tp:taxon-name><tp:taxon-name-part taxon-name-part-type="order">Polydesmida</tp:taxon-name-part></tp:taxon-name>, <tp:taxon-name><tp:taxon-name-part taxon-name-part-type="family">Paradoxosomatidae</tp:taxon-name-part></tp:taxon-name>), some ground beetles, crickets (Fig. <xref ref-type="fig" rid="F6">19</xref>), glowworms (Fig. <xref ref-type="fig" rid="F6">20</xref>), and spiders, etc.</p><fig id="F6" position="float" orientation="portrait"><label>Figures 19–22.</label><caption><p>Cave Qiaoxia Dong <bold>19–20</bold> cave ceiling <bold>21</bold> cave deposits <bold>22</bold> <italic><tp:taxon-name><tp:taxon-name-part taxon-name-part-type="genus">Paracortina</tp:taxon-name-part> <tp:taxon-name-part taxon-name-part-type="species">zhangi</tp:taxon-name-part></tp:taxon-name></italic> sp. n. walking on a rock.</p></caption><graphic xmlns:xlink="http://www.w3.org/1999/xlink" xlink:href="zookeys-517-123-g006.jpg" position="float" orientation="portrait" xlink:type="simple" id="oo_49826.jpg"/></fig></tp:treatment-sec><tp:treatment-sec><!--Section generated to contain objects referenced in tp:taxon-treatment.--><fig id="F13" position="float" orientation="portrait"><label>Figure 46.</label><caption><p>Distribution map of <italic><tp:taxon-name><tp:taxon-name-part taxon-name-part-type="genus">Paracortina</tp:taxon-name-part></tp:taxon-name></italic> in China. <bold>a</bold> <italic><tp:taxon-name><tp:taxon-name-part taxon-name-part-type="genus">Paracortina</tp:taxon-name-part> <tp:taxon-name-part taxon-name-part-type="species">voluta</tp:taxon-name-part></tp:taxon-name></italic> <bold>b</bold> <italic><tp:taxon-name><tp:taxon-name-part taxon-name-part-type="genus">Paracortina</tp:taxon-name-part> <tp:taxon-name-part taxon-name-part-type="species">thallina</tp:taxon-name-part></tp:taxon-name></italic> <bold>c</bold> <italic><tp:taxon-name><tp:taxon-name-part taxon-name-part-type="genus">Paracortina</tp:taxon-name-part> <tp:taxon-name-part taxon-name-part-type="species">viriosa</tp:taxon-name-part></tp:taxon-name></italic> <bold>d</bold> <italic><tp:taxon-name><tp:taxon-name-part taxon-name-part-type="genus">Paracortina</tp:taxon-name-part> <tp:taxon-name-part taxon-name-part-type="species">serrata</tp:taxon-name-part></tp:taxon-name></italic> <bold>e</bold> <italic><tp:taxon-name><tp:taxon-name-part taxon-name-part-type="genus">Paracortina</tp:taxon-name-part> <tp:taxon-name-part taxon-name-part-type="species">carinata</tp:taxon-name-part></tp:taxon-name></italic> <bold>f</bold> <italic><tp:taxon-name><tp:taxon-name-part taxon-name-part-type="genus">Paracortina</tp:taxon-name-part> <tp:taxon-name-part taxon-name-part-type="species">leptoclada</tp:taxon-name-part></tp:taxon-name></italic> <bold>g</bold> <italic><tp:taxon-name><tp:taxon-name-part taxon-name-part-type="genus">Paracortina</tp:taxon-name-part> <tp:taxon-name-part taxon-name-part-type="species">stimula</tp:taxon-name-part></tp:taxon-name></italic> <bold>h</bold> <italic><tp:taxon-name><tp:taxon-name-part taxon-name-part-type="genus">Paracortina</tp:taxon-name-part> <tp:taxon-name-part taxon-name-part-type="species">chinensis</tp:taxon-name-part></tp:taxon-name></italic> <bold>i</bold> <italic><tp:taxon-name><tp:taxon-name-part taxon-name-part-type="genus">Paracortina</tp:taxon-name-part> <tp:taxon-name-part taxon-name-part-type="species">zhangi</tp:taxon-name-part></tp:taxon-name></italic> sp. n. <bold>j</bold> <italic><tp:taxon-name><tp:taxon-name-part taxon-name-part-type="genus">Paracortina</tp:taxon-name-part> <tp:taxon-name-part taxon-name-part-type="species">yinae</tp:taxon-name-part></tp:taxon-name></italic> sp. n.</p></caption><graphic xmlns:xlink="http://www.w3.org/1999/xlink" xlink:href="zookeys-517-123-g013.jpg" position="float" orientation="portrait" xlink:type="simple" id="oo_49833.jpg"/></fig></tp:treatment-sec></tp:taxon-treatment>
