# Supplementary material for: Two new cave-dwelling species of the millipede genus Paracortina Wang & Zhang, 1993 from southern China (Diplopoda, Callipodida, Paracortinidae)
Source: Zookeys. 2015 Aug 13;(517):123–40. doi: 10.3897/zookeys.517.9949 (PMC4547130; doi:10.3897/zookeys.517.9949)
Supplement: XML Treatment for Paracortina yinae [file zookeys.517.9949-treatment2.xml]

<!DOCTYPE tp:taxon-treatment
  PUBLIC "-//TaxonX//DTD Taxonomic Treatment Publishing DTD v0 20100105//EN" "tax-treatment-NSO.dtd">
<tp:taxon-treatment xmlns:tp="http://www.plazi.org/taxpub"><tp:treatment-meta><kwd-group><label>Taxon classification</label><kwd><named-content content-type="kingdom">Animalia</named-content></kwd><kwd><named-content content-type="order">Callipodida</named-content></kwd><kwd><named-content content-type="family">Paracortinidae</named-content></kwd></kwd-group><mixed-citation publication-type="journal"><person-group><name><surname>Liu</surname><given-names>Weixin</given-names></name><name><surname>Tian</surname><given-names>Mingyi</given-names></name></person-group><article-title>Two new cave-dwelling species of the millipede genus <italic><tp:taxon-name><tp:taxon-name-part taxon-name-part-type="genus">Paracortina</tp:taxon-name-part></tp:taxon-name></italic> Wang &amp; Zhang, 1993 from southern China (<tp:taxon-name><tp:taxon-name-part taxon-name-part-type="class">Diplopoda</tp:taxon-name-part></tp:taxon-name>, <tp:taxon-name><tp:taxon-name-part taxon-name-part-type="order">Callipodida</tp:taxon-name-part></tp:taxon-name>, <tp:taxon-name><tp:taxon-name-part taxon-name-part-type="family">Paracortinidae</tp:taxon-name-part></tp:taxon-name>)</article-title><source>Zookeys</source><day>13</day><month>8</month><year>2015</year><volume>2015</volume><issue>517</issue><fpage>123</fpage><lpage>140</lpage><pub-id pub-id-type="doi">10.3897/zookeys.517.9949</pub-id></mixed-citation></tp:treatment-meta><tp:nomenclature><tp:taxon-name>
                        <tp:taxon-name-part taxon-name-part-type="genus">Paracortina</tp:taxon-name-part>
                        <tp:taxon-name-part taxon-name-part-type="species">yinae</tp:taxon-name-part>
                        <object-id xmlns:xlink="http://www.w3.org/1999/xlink" content-type="zoobank" xlink:type="simple">http://zoobank.org/5F7E3FDD-A689-4F91-B2FE-5972754E0978</object-id>
                    </tp:taxon-name><tp:taxon-authority>Liu &amp; Tian</tp:taxon-authority><tp:taxon-status xmlns:xlink="http://www.w3.org/1999/xlink" xlink:type="simple">sp. n.</tp:taxon-status><xref ref-type="fig" rid="F7">Figs 23–28</xref><xref ref-type="fig" rid="F8">, 29</xref><xref ref-type="fig" rid="F9">, 30–33</xref><xref ref-type="fig" rid="F10">, 34–37</xref><xref ref-type="fig" rid="F11">, 38–41</xref><xref ref-type="fig" rid="F12">, 42–45</xref><!--PageBreak--><!--PageBreak--><!--PageBreak--></tp:nomenclature><tp:treatment-sec sec-type="material"><title>Material examined.</title><p>Holotype: adult male (SCAU), China, Guangxi, Baise City, Longlin County, Tianshengqiao Town, Yanchang Village, Cave I, <named-content xmlns:xlink="http://www.w3.org/1999/xlink" content-type="dwc:verbatimCoordinates" xlink:type="simple">24.875732°N, 105.150143°E</named-content>, <!--PageBreak-->867 m, 12.VI.2014, leg. Mingyi Tian, Weixin Liu, Haomin Yin &amp; Xiaozhu Luo. Paratypes. 2 males, 3 females, 2 juveniles (SCAU), same locality, together with holotype.</p></tp:treatment-sec><tp:treatment-sec sec-type="Description"><title>Description.</title><p>Length of adult males 39–52 mm, of adult females 47–55 mm. Width of midbody segments in adult males 2.2–2.6 mm, in adult females 2.5–3.0 mm. <!--PageBreak-->Body with 53–61 pleurotergites + telson. Holotype 44.0 mm long, 2.5 mm wide on midbody segments, maximum width on 6<sup>th</sup> pleurotergite 2.5 mm, body with 54 pleurotergites + telson. Body coloration yellow-brownish. Metazonae slightly darker than prozonae, posterior margin of pleurotergites dark brown to brownish, more evidently so on the anterior pleurotergites (Figs <xref ref-type="fig" rid="F7">23</xref>–<xref ref-type="fig" rid="F8">29</xref>). Head brownish to chocolate brown, epicranial suture distinct, with a slightly smaller, median, beak-shaped process located between antennae in males, surface below the vertex and genae densely beset with brown granules and fine setae (Fig. <xref ref-type="fig" rid="F7">23</xref>). Genae, labrum, the edge between the dorsal and the frontal face of head marbled dark brown. Ocellaria composed of ca. 21–32, <!--PageBreak-->dark grey ocelli arranged in four irregular longitudinal rows. Tömösváry’s organs about 4 times larger than an ocellus, placed between ocellaria and base of antenna (Fig. <xref ref-type="fig" rid="F7">23</xref>). Antennae brownish, tip of each antennomere infuscate; very long, extending behind posterior edge of pleurotergite 6 (male) or 4 (female) when stretched backwards (Figs <xref ref-type="fig" rid="F7">23</xref>, <xref ref-type="fig" rid="F8">29</xref>), antennomere length ratios: 2=3&gt;4=5&gt;6&gt;1&gt;7, antennomeres 5 and 6 with a small distodorsal field of fine setae (Fig. <xref ref-type="fig" rid="F11">39</xref>). Legs yellow-brownish to dark brownish, distal parts of femora much darker.</p><fig id="F7" position="float" orientation="portrait"><label>Figures 23–28.</label><caption><p><italic><tp:taxon-name><tp:taxon-name-part taxon-name-part-type="genus">Paracortina</tp:taxon-name-part> <tp:taxon-name-part taxon-name-part-type="species">yinae</tp:taxon-name-part></tp:taxon-name></italic> sp. n. holotype <bold>23</bold> anterior body, subventral view <bold>24</bold> anterior body, subdorsal view <bold>25</bold> midbody, ventral view <bold>26</bold> midbody, sublateral view <bold>27</bold> posterior body, ventral view <bold>28</bold> posterior body, lateral view.</p></caption><graphic xmlns:xlink="http://www.w3.org/1999/xlink" xlink:href="zookeys-517-123-g007.jpg" position="float" orientation="portrait" xlink:type="simple" id="oo_49827.jpg"/></fig><fig id="F8" position="float" orientation="portrait"><label>Figure 29.</label><caption><p><italic><tp:taxon-name><tp:taxon-name-part taxon-name-part-type="genus">Paracortina</tp:taxon-name-part> <tp:taxon-name-part taxon-name-part-type="species">yinae</tp:taxon-name-part></tp:taxon-name></italic> sp. n. female paratype.</p></caption><graphic xmlns:xlink="http://www.w3.org/1999/xlink" xlink:href="zookeys-517-123-g008.jpg" position="float" orientation="portrait" xlink:type="simple" id="oo_49828.jpg"/></fig><p>Collum much narrower than head, with two paramedian spots covered with brown granules, pleurotergite 6 in males strongly enlarged. Prozonae delicately alveolate-areolate; fine longitudinal striations in front of stricture between pro- and metazonae. Two first primary crests on collum relatively large. All crests on the metazonae, ozopores site, pleurotergal setae, and axial line as in <italic><tp:taxon-name><tp:taxon-name-part taxon-name-part-type="genus">Paracortina</tp:taxon-name-part> <tp:taxon-name-part taxon-name-part-type="species">zhangi</tp:taxon-name-part></tp:taxon-name></italic> sp. n. (Figs <xref ref-type="fig" rid="F7">24</xref>, <xref ref-type="fig" rid="F7">26</xref>, <xref ref-type="fig" rid="F7">28</xref>); setal pattern as in Table <xref ref-type="table" rid="T1">1</xref>.</p><p>Male leg-pairs 1 and 2 much shorter, leg-pair 3 slightly shorter than following legs (Fig. <xref ref-type="fig" rid="F7">23</xref>). Midbody legs about 4 (male) or 3 times (female) as long as pleurotergal height, only tibia finely micropapillate ventrally (Fig. <xref ref-type="fig" rid="F11">38</xref>). Tarsi 1–3 only 1-segmented, <!--PageBreak-->from 4 to ultimate pair 2-segmented; tarsal pads present from leg-pairs 3 to about 15. All legs ending with a rather slender, long and curved claw (Figs <xref ref-type="fig" rid="F1">1</xref>, <xref ref-type="fig" rid="F1">2</xref>, <xref ref-type="fig" rid="F5">15</xref>). Coxal sacs present from leg 3 to at least 25, but most abrased. Coxa 2 with a small anterior process and a posterior gonopore, the latter placed on a small cone. Coxa 6 with a small, pointed posterior process (<bold>e</bold>) (Fig. <xref ref-type="fig" rid="F9">30</xref>). Coxa 7 with a long, subfalcate and api<!--PageBreak-->cally pointed posterior (<bold>f</bold>), and a very strong, rounded anterior process (<bold>t</bold>) (Fig. <xref ref-type="fig" rid="F9">31</xref>). Coxae of remaining legs normal. Epiproct simple, with 3+3 anterior and 8+8 posterior tuberculations in transverse rows. Hypoproct, anal valves and spinnerets as in <italic><tp:taxon-name><tp:taxon-name-part taxon-name-part-type="genus">Paracortina</tp:taxon-name-part> <tp:taxon-name-part taxon-name-part-type="species">zhangi</tp:taxon-name-part></tp:taxon-name></italic> sp. n. (Fig. <xref ref-type="fig" rid="F7">27</xref>).</p><fig id="F9" position="float" orientation="portrait"><label>Figures 30–33.</label><caption><p><italic><tp:taxon-name><tp:taxon-name-part taxon-name-part-type="genus">Paracortina</tp:taxon-name-part> <tp:taxon-name-part taxon-name-part-type="species">yinae</tp:taxon-name-part></tp:taxon-name></italic> sp. n. male paratype <bold>30</bold> leg-pair 6, anterior view <bold>31</bold> leg-pair 7, anterior view <bold>32</bold> gonopods, mesal view <bold>33</bold> gonopods, lateral view.</p></caption><graphic xmlns:xlink="http://www.w3.org/1999/xlink" xlink:href="zookeys-517-123-g009.jpg" position="float" orientation="portrait" xlink:type="simple" id="oo_49829.jpg"/></fig><!--PageBreak--><p>Gonopods (Figs <xref ref-type="fig" rid="F9">32–33</xref>, <xref ref-type="fig" rid="F11">40–41</xref>) yellow-brown to brown basally, seminal groove and telopodite black brown. Coxa with an anterior process (<bold>a</bold>) and a rather slender process (<bold>b</bold>), the latter about half the length of telopodite. Prefemur with a large, clavate process (<bold>c</bold>), densely covered with long macrosetae apically. Femoroidal stem long, slender, rather strongly curved, directed cephalad. Telopodite’s terminal part twisted, trifid, with a digitiform lateral (<bold>h</bold>), and a slender, apically pointed lobe (<bold>t</bold>). Solenomere (<bold>s</bold>) bifid, parasolenomere (<bold>ps</bold>) much shorter; seminal groove ending on the longer branch.</p><p><bold>Female.</bold> A little larger than males, pleurotergites 2 and 3 strongly enlarged. Leg-pairs 1 and 3 with tarsal pads (Figs <xref ref-type="fig" rid="F10">34–35</xref>). Prefemur 3 evidently enlarged (Fig. <xref ref-type="fig" rid="F10">35</xref>). Leg-pair 2 (Fig. <xref ref-type="fig" rid="F10">36</xref>) rather strongly reduced down to a pairs of stout, apically deeply biramous remnants in adult females, normal in younger ones. Cyphopods small, densely setae, hidden in membranous sacs, partly extruded, laterally divided in the middle, the smaller part roundly concave apically (Figs <xref ref-type="fig" rid="F10">36–37</xref>). Coxae 6 and 7 normal, without processes.</p><fig id="F10" position="float" orientation="portrait"><label>Figures 34–37.</label><caption><p><italic><tp:taxon-name><tp:taxon-name-part taxon-name-part-type="genus">Paracortina</tp:taxon-name-part> <tp:taxon-name-part taxon-name-part-type="species">yinae</tp:taxon-name-part></tp:taxon-name></italic> sp. n. female paratype <bold>34</bold> leg 1, anterior view <bold>35</bold> leg 3, posterior view <bold>36</bold> leg-pair 2 and cyphopod, anterior view <bold>37</bold> cyphopod, lateral view.</p></caption><graphic xmlns:xlink="http://www.w3.org/1999/xlink" xlink:href="zookeys-517-123-g010.jpg" position="float" orientation="portrait" xlink:type="simple" id="oo_49830.jpg"/></fig><fig id="F11" position="float" orientation="portrait"><label>Figures 38–41.</label><caption><p><italic><tp:taxon-name><tp:taxon-name-part taxon-name-part-type="genus">Paracortina</tp:taxon-name-part> <tp:taxon-name-part taxon-name-part-type="species">yinae</tp:taxon-name-part></tp:taxon-name></italic> sp. n. male paratype <bold>38</bold> midbody leg, anterior view <bold>39</bold> antenna, lateral view <bold>40</bold> right gonopod, mesal view <bold>41</bold> right gonopod, lateral view.</p></caption><graphic xmlns:xlink="http://www.w3.org/1999/xlink" xlink:href="zookeys-517-123-g011.jpg" position="float" orientation="portrait" xlink:type="simple" id="oo_49831.jpg"/></fig><!--PageBreak--></tp:treatment-sec><tp:treatment-sec sec-type="Etymology"><title>Etymology.</title><p>The species is named in honour of Miss Haomin Yin, an active collector in our team.</p></tp:treatment-sec><tp:treatment-sec sec-type="Remarks"><title>Remarks.</title><p>The new species differs from its congeners by the presence of small, pointed, posterior processes (<bold>e</bold>) on coxae 6 and two pairs of processes on coxae 7 in males, as well as in certain specific charaters of the male gonopods and reduced leg-pair 2 in females.</p></tp:treatment-sec><tp:treatment-sec sec-type="Distribution"><title>Distribution.</title><p>China: Guangxi (Fig. <xref ref-type="fig" rid="F13">46</xref>).</p><p>Cave I (Figs <xref ref-type="fig" rid="F12">42–45</xref>) is situated at the foot of a karst mountain. It is a large cave, made up of a hall of several layers covered by numerous big rock boulders. We explored approximately 150 meters deep, but then had to withdraw because of a rushing underground river. Other animals also found in this cave are diplopods from the genera <italic><tp:taxon-name><tp:taxon-name-part taxon-name-part-type="genus">Glyphiulus</tp:taxon-name-part></tp:taxon-name></italic> (<tp:taxon-name><tp:taxon-name-part taxon-name-part-type="order">Spirostreptida</tp:taxon-name-part></tp:taxon-name>, <tp:taxon-name><tp:taxon-name-part taxon-name-part-type="family">Cambalopsidae</tp:taxon-name-part></tp:taxon-name>) and <italic><tp:taxon-name><tp:taxon-name-part taxon-name-part-type="genus">Eutrichodesmus</tp:taxon-name-part></tp:taxon-name></italic> (<tp:taxon-name><tp:taxon-name-part taxon-name-part-type="order">Polydesmida</tp:taxon-name-part></tp:taxon-name>, <tp:taxon-name><tp:taxon-name-part taxon-name-part-type="family">Haplodesmidae</tp:taxon-name-part></tp:taxon-name>), the blind trechine beetle <italic><tp:taxon-name><tp:taxon-name-part taxon-name-part-type="genus">Satotrechus</tp:taxon-name-part> <tp:taxon-name-part taxon-name-part-type="species">longlinensis</tp:taxon-name-part></tp:taxon-name></italic> Deuve &amp; Tian, 2011, and bats.</p><fig id="F12" position="float" orientation="portrait"><label>Figures 42–45.</label><caption><p>Cave I <bold>42</bold> location <bold>43</bold> entrance <bold>44</bold> cave walls <bold>45</bold> <italic><tp:taxon-name><tp:taxon-name-part taxon-name-part-type="genus">Paracortina</tp:taxon-name-part> <tp:taxon-name-part taxon-name-part-type="species">yinae</tp:taxon-name-part></tp:taxon-name></italic> sp. n. walking on a rock.</p></caption><graphic xmlns:xlink="http://www.w3.org/1999/xlink" xlink:href="zookeys-517-123-g012.jpg" position="float" orientation="portrait" xlink:type="simple" id="oo_49832.jpg"/></fig><fig id="F13" position="float" orientation="portrait"><label>Figure 46.</label><caption><p>Distribution map of <italic><tp:taxon-name><tp:taxon-name-part taxon-name-part-type="genus">Paracortina</tp:taxon-name-part></tp:taxon-name></italic> in China. <bold>a</bold> <italic><tp:taxon-name><tp:taxon-name-part taxon-name-part-type="genus">Paracortina</tp:taxon-name-part> <tp:taxon-name-part taxon-name-part-type="species">voluta</tp:taxon-name-part></tp:taxon-name></italic> <bold>b</bold> <italic><tp:taxon-name><tp:taxon-name-part taxon-name-part-type="genus">Paracortina</tp:taxon-name-part> <tp:taxon-name-part taxon-name-part-type="species">thallina</tp:taxon-name-part></tp:taxon-name></italic> <bold>c</bold> <italic><tp:taxon-name><tp:taxon-name-part taxon-name-part-type="genus">Paracortina</tp:taxon-name-part> <tp:taxon-name-part taxon-name-part-type="species">viriosa</tp:taxon-name-part></tp:taxon-name></italic> <bold>d</bold> <italic><tp:taxon-name><tp:taxon-name-part taxon-name-part-type="genus">Paracortina</tp:taxon-name-part> <tp:taxon-name-part taxon-name-part-type="species">serrata</tp:taxon-name-part></tp:taxon-name></italic> <bold>e</bold> <italic><tp:taxon-name><tp:taxon-name-part taxon-name-part-type="genus">Paracortina</tp:taxon-name-part> <tp:taxon-name-part taxon-name-part-type="species">carinata</tp:taxon-name-part></tp:taxon-name></italic> <bold>f</bold> <italic><tp:taxon-name><tp:taxon-name-part taxon-name-part-type="genus">Paracortina</tp:taxon-name-part> <tp:taxon-name-part taxon-name-part-type="species">leptoclada</tp:taxon-name-part></tp:taxon-name></italic> <bold>g</bold> <italic><tp:taxon-name><tp:taxon-name-part taxon-name-part-type="genus">Paracortina</tp:taxon-name-part> <tp:taxon-name-part taxon-name-part-type="species">stimula</tp:taxon-name-part></tp:taxon-name></italic> <bold>h</bold> <italic><tp:taxon-name><tp:taxon-name-part taxon-name-part-type="genus">Paracortina</tp:taxon-name-part> <tp:taxon-name-part taxon-name-part-type="species">chinensis</tp:taxon-name-part></tp:taxon-name></italic> <bold>i</bold> <italic><tp:taxon-name><tp:taxon-name-part taxon-name-part-type="genus">Paracortina</tp:taxon-name-part> <tp:taxon-name-part taxon-name-part-type="species">zhangi</tp:taxon-name-part></tp:taxon-name></italic> sp. n. <bold>j</bold> <italic><tp:taxon-name><tp:taxon-name-part taxon-name-part-type="genus">Paracortina</tp:taxon-name-part> <tp:taxon-name-part taxon-name-part-type="species">yinae</tp:taxon-name-part></tp:taxon-name></italic> sp. n.</p></caption><graphic xmlns:xlink="http://www.w3.org/1999/xlink" xlink:href="zookeys-517-123-g013.jpg" position="float" orientation="portrait" xlink:type="simple" id="oo_49833.jpg"/></fig></tp:treatment-sec><tp:treatment-sec><!--Section generated to contain objects referenced in tp:taxon-treatment.--><table-wrap id="T1" position="float" orientation="portrait"><label>Table 1.</label><caption><p>Chaetotaxy of <italic><tp:taxon-name><tp:taxon-name-part taxon-name-part-type="genus">Paracortina</tp:taxon-name-part> <tp:taxon-name-part taxon-name-part-type="species">zhangi</tp:taxon-name-part></tp:taxon-name></italic> sp. n. and <italic><tp:taxon-name><tp:taxon-name-part taxon-name-part-type="genus">Paracortina</tp:taxon-name-part> <tp:taxon-name-part taxon-name-part-type="species">yinae</tp:taxon-name-part></tp:taxon-name></italic> sp. n.</p></caption><table id="TID0EHXAE" rules="all"><tbody><tr><td rowspan="1" colspan="1"/><td rowspan="1" colspan="1"><bold>Anterior setae</bold></td><td rowspan="1" colspan="1"><bold>Posterior setae</bold></td></tr><tr><td rowspan="1" colspan="1">Collum</td><td rowspan="1" colspan="1">5+5</td><td rowspan="1" colspan="1">-</td></tr><tr><td rowspan="1" colspan="1">Pleurotergites 2 to 4</td><td rowspan="1" colspan="1">5+5</td><td rowspan="1" colspan="1">-</td></tr><tr><td rowspan="1" colspan="1">Pleurotergite 5</td><td rowspan="1" colspan="1">d, a + a, d</td><td rowspan="1" colspan="1">e, c, b + b, c, e</td></tr><tr><td rowspan="1" colspan="1">Pleurotergite 6 to penultimate</td><td rowspan="1" colspan="1">-</td><td rowspan="1" colspan="1">5+5</td></tr></tbody></table></table-wrap><fig id="F1" position="float" orientation="portrait"><label>Figures 1–6.</label><caption><p><italic><tp:taxon-name><tp:taxon-name-part taxon-name-part-type="genus">Paracortina</tp:taxon-name-part> <tp:taxon-name-part taxon-name-part-type="species">zhangi</tp:taxon-name-part></tp:taxon-name></italic> sp. n. holotype <bold>1</bold> anterior body, subventral view <bold>2</bold> anterior body, sublateral view <bold>3</bold> midbody, ventral view <bold>4</bold> midbody, dorsal view <bold>5</bold> posterior body, ventral view <bold>6</bold> posterior body, dorsal view.</p></caption><graphic xmlns:xlink="http://www.w3.org/1999/xlink" xlink:href="zookeys-517-123-g001.jpg" position="float" orientation="portrait" xlink:type="simple" id="oo_49821.jpg"/></fig><fig id="F5" position="float" orientation="portrait"><label>Figures 15–18.</label><caption><p><italic><tp:taxon-name><tp:taxon-name-part taxon-name-part-type="genus">Paracortina</tp:taxon-name-part> <tp:taxon-name-part taxon-name-part-type="species">zhangi</tp:taxon-name-part></tp:taxon-name></italic> sp. n. male paratype <bold>15</bold> midbody leg, anterior view <bold>16</bold> antenna, lateral view <bold>17</bold> right gonopod, mesal view <bold>18</bold> right gonopod, lateral view.</p></caption><graphic xmlns:xlink="http://www.w3.org/1999/xlink" xlink:href="zookeys-517-123-g005.jpg" position="float" orientation="portrait" xlink:type="simple" id="oo_49825.jpg"/></fig></tp:treatment-sec></tp:taxon-treatment>
